# Supplementary material for: Krause corpuscles are genital vibrotactile sensors for sexual behaviours
Source: Nature. 2024 Jun 19;630(8018):926–34. doi: 10.1038/s41586-024-07528-4 (PMC11208142; doi:10.1038/s41586-024-07528-4)
Supplement: Supplementary file 5 — Source Data Fig. 1 [file 41586_2024_7528_MOESM5_ESM.xlsx]

## Sheet: Fig 1
Total Number of Krause corpuscles per animal			Corpuscle density (per mm3)				Depth of corpuscles				Density of Krause corpusle proximal/distal
Clitoris	Penis		Clitoris	Penis	Glabrous skin		Clitoris	Penis	Glabrous skin
459	565		1453.12	104.88	272.096		151.717	30.7312	126.198		0.216216
600	501		1709.75	94.3488	593.565		128.146	76.0541	125.016		0.387097
633	512		1446.42	66.2303	611.793		118.794	53.0496	108		0.225806
	702		1365.96	191.38	814.612		121.9	81.8202	104.839		0.259259
			1707.22	89.4406	371.586		76.3514	126.966	73.0314		0.2
			1156.46	142.009	748.164		152.092	122.971	89.0933		0.133333
			2120.99	39.7717	347.742		193.085	108.694	99.3792		0.149254
				77.6413	503.843		167.443	96.2662	93.8227		0.054264
					372.403		165.661	157.051	58.8485
					318.364		108.041	115.846	105.964
					346.721		78.518	172.156	106.281
					255.181		41.2852	175.202	88.087
					277.553		8.03739	212.382	59.276
					818.996		57.5459	213.924	88.8488
					651.208		74.8931	163.958	98.5476
							39.6109	203.714	81.7556
							7.91913	103.786	37.6474
							126.759	75.984	69.2575
							68.0934	69.8253	114.121
							55.7914	87.7323	95.9971
							79.7175	104.06	98.7871
							53.9783	139.36	99.7017
							180.763	186.848	130.902
							189.223	183.816	116.75
							240.811	147.959	88.8766
							208.677	115.228	109.065
							232.296	114.031	88.8041
							229.812	80.0344	110.092
							158.629	141.791	40.6354
							205.451	152.462	103.121
							163.23	131.911	87.6965
							187.172	210.739	98.5629
							191.343	267.698	136.387
							190.988	280.244	36.8119
							168.957	179.819	86.2727
							154.325	230.493	79.1579
							284.886	170.001	105.714
							192.01	203.826	88.0472
							239.867	118.038	89.9245
							216.459	247.055	27.4383
							196.645	253.111	83.6008
							248.22	180.693	61.45
							227.187	94.575	36.1953
							249.378	140.898	104.453
							285.317	141.506	101.815
							240.27	92.8916	100.463
							365.767	163.976	32.219
							340.162	99.9921	103.689
							410.293	97.168	63.3614
							236.64	88.8502	72.8375
							627.178	119.712	66.4522
							603.061	159.471	92.1962
							602.307	73.624	74.6155
							326.542	32.7302	85.6277
							351.121	76.1016	128.047
							343.058	100.652	97.5544
							322.38	108.807	132.593
							189.695	94.735	91.5128
							163.026	103.368	97.4001
							196.111	53.917	99.3082
							164.991	154.924	126.021
							223.708	173.356	85.8071
							198.608	201.404	127.091
							270.814	209.392	148.305
							291.572	225.235	88.5119
							102.425	306.925	83.8426
							288.794	306.32	90.2336
							284.766	297.947	53.2791
							609.109	302.625	138.306
							408.122	276.484	108.711
							199.033	208.124	91.9484
							247.698	245.253	111.412
							323.817	249.993	167.933
							221.493	302.955	69.6431
							586.868	284.374	155.675
							323.779	287.259	159.931
							117.923	234.693	80.562
							172.828	175.529	134.601
							357.509	140.796	138.811
							303.852	189.048	101.25
							329.925	135.494	106.08
							149.119	110.728	124.242
							226.485	125.703	120.899
							177.82	134.947	104.79
							350.022	128.405	119.794
							205.271	191.396	101.979
							246.45	212.471	91.077
							241.274	204.509	110.19
							230.228	218.626	78.109
							333.024	315.039	104.046
							469.345	309.174	99.1301
							435.166	310.321	82.203
							459.034	298.855	101.451
							689.379	299.709	75.495
							652.098	287.585	100.07
							443.851	227.72	95.7728
							600.303	250.014	96.6557
							725.197	227.797	121.112
							494.745	199.894	104.047
							333.418	199.787	108.782
							267.278	207.826	85.7333
							316.94	211.683	119.97
							54.9343	245.562	45.7529
							231.045	280.049	128.239
							175.671	214.644	110.872
							166.555	171.354	94.573
							455.051	161.944	95.2077
							247.891	141.511	154.345
							251.624	148.105	78.7904
							453.172	115.306	95.8516
							340.322	97.687	173.631
							208.159	126.101	142.271
							258.75	93.2219	124.524
							307.096	36.426	144.819
							401.457	168.802	83.5692
							238.211	113.487	69.917
							461.053	153.017	134.425
							459.177	132.956	122.476
							416.131	150.293	85.2546
							393.731	54.0087	112.09
							457.952	76.1358	84.2984
							482.27	33.7092	49.3694
							341.848	108.766	90.3125
							310.594	104.44	98.551
							449.118	105.772	68.4135
							336.892	142.403	69.9267
							423.641	169.138	39.1246
							446.989	112.788	38.1393
							375.791	106.302	28.4925
							501.01	110.102	71.2142
							437.522	133.759
							337.093	188.562
							518.433	196.145
							592.124	135.037
							573.36	102.628
							569.629	78.4142
							74.3175	133.506
							104.519	152.696
							161.617	113.941
							168.88	106.514
							134.992	35.0464
							177.744	69.6382
							158.632	37.8142
							168.871	66.6016
							200.882	68.5613
							179.775	106.718
							167.811	31.8695
							144.426	106.461
							177.345	136.558
							165.219	150.676
							91.3512	110.679
							10.2861	63.9043
							30.769	17.6337
							18.818	37.0038
							221.588	175.503
							182.531	175.93
							153.921	216.884
							430.409	184.082
							202.394	162.51
							118.195	212.869
							98.8693	197.12
							260.296	237.351
							174.908	254.251
							159.966	260.653
							61.2385	241.106
							219.81	214.184
							247.557	194.157
							156.101	176.567
							250.65	284.033
							114.553	259.752
							66.7013	161.433
							145.148	143.402
							166.156	209.757
							181.367	198.28
							116.709	192.652
							152.709	112.584
							203.798	199.202
							170.486	252.061
							431.195	121.468
							307.102	90.3542
							352.554	82.9226
							469.126	61.916
							449.227	197.613
							135.76	97.3648
							432.973	58.7866
							163.963	59.4225
							137.094	205.058
							473.329	286.692
							407.188	283.28
							155.497	260.365
							81.5394	292.597
							158.078	254.123
							180.208	209.769
							282.836	198.686
							239.389	112.614
							287.976	156.148
							126.188	128.942
							286.831	230.808
							228.89	116.952
							282.898	71.809
							178.184	55.9292
							98.8117	27.1996
							97.831	8.64022
							140.105	18.8609
							189.267	30.97
							256.704	49.062
							190.603	33.2839
							215.47	22.5663
							279.152	245.156
							262.69	331.131
							276.148	308.864
							311.338	313.36
							434.844	209.554
							490.86	54.1181
							518.216	55.2415
							218.616	34.8046
							514.729	33.8671
							381.571	154.223
							353.369	5.40223
							437.994	21.3775
							275.917	93.3272
							256.802	12.6102
							378.12	232.343
							482.457	228.299
							215.844	238.506
							491.022	198.941
							332.222	136.65
							225.482	103.031
							88.1508	44.4343
							38.306	246.194
							101.881	300.446
							268.844	332.251
							263.891	368.219
							323.993	369.951
							225.331	285.934
							242.45	254.981
							257.892	129.064
							264.36	152.437
							304.904	194.848
							355.123	195.324
							412.894	191.043
							456.999	248.315
							239.34	227.445
							313.224	255.072
							307.471	214.542
							336.158	239.716
							237.19	223.158
							256.012	198.659
							174.798	264.163
							239.989	199.001
							221.772	172.81
							174.742	258.567
							146.438	98.115
							95.7501	15.0869
							50.4476	78.9274
							43.9976	10.3499
							358.039	22.5942
							165.115	153.198
							170.307	219.403
							209.202	210.393
							210.623	157.604
							233.442	124.418
							241.934	110.769
							37.691	112.531
							85.6045	137.448
							159.387	73.3967
							177.357	57.2914
							191.9	38.2743
							180.454	37.9561
							203.051	5.40426
							172.287	256.946
							138.047	94.3524
							119.304	1.00752
							134.128	93.7223
							152.584	27.667
							173.276	3.8486
							179.831	22.4442
							191.072	16.5418
							186.202	75.233
							204.914	307.926
							177.937	351.676
							150.895	301.614
							146.754	332.625
							78.2351	343.069
							163.844	347.027
							365.256	307.468
							316.084	159.759
							386.269	176.431
							269.54	175.353
							405.317	138.359
							243.509	90.1481
							349.131	213.037
							503.271	38.6323
							221.548	50.7139
							160.324	161.029
							324.466	248.645
							238.558	227.537
							365.775	217.319
							29.4773	211.944
							68.3423	271.045
							166.698	203.85
							223.532	119.411
							208.49	150.305
							186.096	134.853
							158.825	178.643
							184.011	147.193
							167.379	138.252
							145.037	175.217
							175.751	195.657
							144.067	254.5
							153.096	264.522
							164.48	269.451
							161.604	211.836
							147.677	144.021
							291.121	113.397
							240.601	153.685
							184.048	131.144
							341.954	114.959
							123.094	171.367
							136.11	141.089
							213.702	79.5024
							211.136	361.726
							252.038	84.753
							239.813	68.2029
							342.853	47.5392
							110.239	63.0473
							126.847	79.5164
							149.628	60.9611
							257.584	129.348
							216.812	124.234
							285.661	110.094
							72.6654	139.329
							98.2105	246.304
							67.1262	285.326
							113.006	217.635
							143.988	243.639
							158.456	223.125
							222.636	245.692
							218.28	227.355
							198.404	273.542
							265.939	292.155
							251.954	261.996
							337.819	324.624
							343.804	266.063
							350.273	375.471
							276.163	330.287
							339.388	364.856
							342.853	238.286
							292.939	252.593
							279.421	123.278
							151.516	94.6243
							146.07	210.643
							161.974	264.108
							238.866	149.952
							116.16	54.0304
							213.371	65.8002
							425.703	17.9735
							156.856	40.056
							275.402	192.053
							161.19	35.8184
							177.591	110.79
							203.35	72.2941
							129.004	297.687
							58.5378	173.282
							91.1711	312.519
								301.718
								149.788
								296.796
								27.974
								74.102
								94.7524
								42.2051
								85.5726
								58.2495
								109.231
								187.535
								178.19
								74.69
								147.416
								112.396
								76.899
								97.7074
								64.2464
								35.0466
								77.3589
								68.822
								34.5542
								59.6616
								72.0642
								106.076
								76.4503
								156.569
								147.88
								172.637
								197.448
								125.676
								120.02
								73.8442
								55.6293
								105.403
								129.773
								143.893
								155.497
								72.8778
								44.3789
								55.3273
								76.1508
								35.1103
								122.918
								132.107
								85.6953
								85.0056
								94.4153
								119.777
								56.5987
								48.9919
								52.034
								52.6462
								72.6969
								94.0643
								10.2884
								8.8639
								20.2762
								18.8536
								35.479
								70.2761
								43.2214
								76.6374
								60.8222
								102.144
								101.952
								105.058
								151.073
								148.81
								145.79
								169.01
								36.6983
								49.1026
								75.5968
								36.2431
								126.874
								165.318
								175.946
								15.1619
								0.413918
								28.1844
								22.3786
								52.8125
								57.4646
								91.3643
								104.15
								130.691
								43.6866
								35.947
								89.0115
								64.7644
								86.7047
								97.6613
								50.6687
								125.603
								134.738
								115.458
								137.614
								180.606
								144.181
								154.107
								131.073
								138.581
								124.866
								127.126
								123.808
								167.788
								198.141
								161.619
								105.046
								148.394
								100.296
								97.1309
								101.591
								208.347
								234.652
								221.457
								228.56
								243.62
								146.57
								240.774
								214.275
								266.813
								235.371
								247.319
								257.018
								255.571
								229.099
								219.89
								220.038
								180.354
								183.896
								167.411
								123.109
								63.586
								74.5496
								81.2601
								11.6394
								16.7685
								66.1895
								29.328
								126.803
								84.8199
								8.61548
								31.0342
								93.8846
								68.9651
								124.843
								155.627
								117.112
								148.179
								114.667
								80.8249
								150.415
								168.813
								191.959
								189.725
								80.7204
								185.057
								173.032
								147.983
								131.489
								140.796
								95.7652
								116.975
								113.252
								184.363
								133.148
								113.276
								86.5857
								53.4564
								85.473
								73.6685
								192.871
								145.04
								43.5025
								3.84675
								67.3615
								141.057
								124.513
								107.349
								111.921
								67.4938
								105.305
								100.485
								225.07
								220.085
								232.702
								164.542
