# Supplementary material for: Krause corpuscles are genital vibrotactile sensors for sexual behaviours
Source: Nature. 2024 Jun 19;630(8018):926–34. doi: 10.1038/s41586-024-07528-4 (PMC11208142; doi:10.1038/s41586-024-07528-4)
Supplement: Supplementary file 6 — Source Data Fig. 2 [file 41586_2024_7528_MOESM6_ESM.xlsx]

## Sheet: Fig 2
Corpuscle density in TrkBcKO and control females			Corpuscle density in TrkBcKO and control males			Innervation area by single TrkB+ fiber				Innervation area by single Ret+ fiber				Number of corpuscles innervated by single TrkB+ fiber				Number of corpuscles innervated by single Ret+ fiber
Control	Mutant		Control	Mutant		Penis	Clitoris	Digit		Penis	Clitoris	Digit		Penis	Clitoris	Digit		Penis	Clitoris	Digit
581.369	164.561		133.186	11.8851		0.092832	0.005451	0.020721		0.106166	0.03066	0.095525		4	5	10		12	14	6
899.91	15.2998		65.4857	16.5279		0.097441	0.029124	0.019938		0.097775	0.026841	0.033144		6	9	7		5	6	12
709.362	74.1769		101.316	11.2306		0.054682	0.00307	0.024262		0.15004	0.00987	0.01461		13	6	5		7	9	10
1070.24	88.4942		138.442	11.7761		0.057789	0.003471	0.035333		0.164352	0.011753	0.031146		8	5	7		10	12	12
946.015	13.6592		185.713	11.3344		0.098288	0.002979	0.078929		0.130103	0.004434	0.033102		7	4	9		11	8	9
787.791	39.4386		192.274	15.6032		0.086205	0.003961	0.015327		0.113953	0.009535	0.011947		5	7	5		11	5	10
880.973	80.8446		176.269	17.5937		0.189358	0.00225	0.022389		0.180346	0.004032	0.011299		8	4	7		13	10	10
646.203	41.0049			6.9542		0.060766	0.003246	0.028427		0.185487	0.007561	0.016488		7	6	6		14	5	15
1515.26	67.4544			12.257		0.167932	0.007094	0.027687		0.1424	0.011983	0.020052		7	7	5		11	16	5
1096.4	37.6671			2.74781		0.14681	0.007333	0.009369		0.150116	0.007774	0.01555		6	5	6		9		5
				5.39016		0.13789	0.003087	0.009719		0.117958	0.011244	0.044678		7	4	8		9		5
				8.9785		0.131777	0.006235	0.032303		0.097883		0.021968		15	5	5		9		11
				11.2749		0.097471	0.007277	0.012844		0.123943		0.029684		8	7	4		7		8
				7.53775		0.077295	0.010634	0.063866		0.091827		0.013747		8	4	6		7
				8.37529		0.05234	0.00463	0.023386		0.127203		0.017879		11	6	8		21
				4.14874		0.081017	0.002462	0.025261		0.193577		0.030775		6	6	10
				6.09335		0.141625	0.002087	0.034226				0.021396		5	5	6
				2.15812		0.110189	0.004597	0.02185						9	7	7
				4.53899		0.144336	0.005066	0.015373						6	7	5
				1.92247		0.13521	0.006887	0.026799						9	6	7
						0.165609	0.004188	0.045784						5	7	10
						0.061122	0.00382	0.02098						7	6	5
						0.159812	0.007145	0.009594						6	5	5
						0.072621	0.003912	0.011384						13	4	4
						0.064083	0.003505	0.01685						3	4	4
						0.040625	0.006102	0.02777						9	5	4
						0.020077								7
						0.069038								5
						0.031792								5
						0.075759								4
						0.027787
