# Supplementary material for: Krause corpuscles are genital vibrotactile sensors for sexual behaviours
Source: Nature. 2024 Jun 19;630(8018):926–34. doi: 10.1038/s41586-024-07528-4 (PMC11208142; doi:10.1038/s41586-024-07528-4)
Supplement: Supplementary file 7 — Source Data Fig. 4 [file 41586_2024_7528_MOESM7_ESM.xlsx]

## Sheet: Indentation Threshold (mN)
TrkB_clitoris	TrkB_penis	Ret_clitoris	Ret_penis
10	5	20	5
5	20	10	10
10	10	40	10
10	10	5	20
2	10	10	40
2	5	20	75
2	5	40	40
2	10	20	10
2	10	10	20
2	40	2	5
2	5	10	10
5	5	20	20
5	5	5	20
5	5	10	75
5	10	10	75
5	10	10	10
5	5	40	10
2	20	5	5
5	10	20	20
2	10	20	10
2	10	20	20
5	5	20	75
2	5	10	50
2	10	5	10
5	20	10	10
5	40	40	40
10	5	10	5
5	5	5	20
10	5	10	10
10	10	20	40
2	10	40	10
5	10	10	20
2	10	20	20
2	40	20	20
2	10	20	10
5	10	20	20
5	10	10	20
10	5	5	10
5	5	5	10
	10	40	20
	10	5	20
	40	10	20
	5
	5
	5
	10
	10
	10

## Sheet: Frequency tuning
TrkB_penis																				TrkB_clitoris																		Ret_penis
Threshold (mN)
10	2.85137	4.4974	3.7885	NA	3.98305	2.6212	NA	9.11429	NA	NA	9.27047	9.40354	8.58698	NA	NA	NA	7.57883			10	2.34942	2.21789	3.16598	3.48932	3.03445	4.85391	3.69209	3.40711	9.11607	2.98363	5.42236	9.47777	8.57709	4.43947			10	NA	12.2081	NA	11.9361	NA	NA	9.56524	NA	NA	8.96441	NA
20	2.69793	3.69534	3.30624	5	3.28979	2.16086	NA	8.07029	NA	NA	7.9278	6.44419	6.26334	NA	NA	NA	4.9894			20	2.21241	2.03156	2.99609	3.23722	2.84264	3.71401	3.28655	3.15502	7.75148	2.69318	6.17316	8.32143	8.50584	4.0723			20	NA	6.08957	14.6159	13.5144	NA	NA	8.99803	NA	NA	NA	NA
40	2.33623	2.92262	2.65956	3.83782	2.68696	1.93617	6.47553	9.66505	9.89523	9.39652	7.06192	3.62732	5.47418	8.79397	10.1847	11.4424	4.36465			40	2.01512	1.88907	2.65083	2.84264	2.56315	2.78784	2.85908	2.69468	9.7463	2.30956	5.3566	7.10481	8.68669	4.39563			40	10.213	4.91679	10.2481	16.0627	9.63263	6.80097	8.69387	NA	9.41878	8.29033	6.27633
50	2.37459	2.5116	2.46227	3.32268	2.36363	1.47582	6.17411	7.39622	8.63476	8.02097	4.86433	3.52868	5.32073	8.99674	8.25291	10.3491	3.80566			50	2.0891	1.80961	2.8125	2.94403	2.54945	2.84538	2.95225	2.84538	8.66669	2.04103	4.04681	5.01682	9.82111	4.6258			50	10.5665	3.54672	7.99027	12.5827	8.44615	6.25294	7.48821	NA	8.42137	8.78356	6.16124
60	1.99645	2.14442	2.07865	3.16375	2.00193	1.5087	5.96038	6.55225	8.16346	7.18249	4.19573	3.18342	4.63021	7.90616	8.22003	7.20891	3.91252			60	2.28365	1.87811	3.03993	3.0783	2.72208	3.02349	3.2153	3.03993	8.05564	2.01362	5.7731	7.30758	9.68959	4.57648			60	9.07037	6.50607	8.35745	7.25865	7.60766	5.75972	7.18679	15.7382	7.4404	7.69846	6.66269
80	2.05125	5	2.74725	NA	2.03481	1.21825	8.15798	7.55515	9.82946	10.6875	7.57707	3.76981	7.65489	6.63474	6.22246	6.81433	3.4193			80	2.55219	2.33298	3.90582	3.62632	3.27559	3.58248	4.67363	3.70853	NA	2.3808	5.28535	7.14317	8.84014	4.75733			80	7.49205	4.65648	12.9008	8.48349	8.61329	4.6253	5.64683	12.4951	8.41041	6.85998	5.81599
100	2.40747	5	NA	NA	NA	2.12798	NA	10	NA	NA	10	4.91519	NA	6.25112	7.51307	10	3.12336			100	3.18242	2.74948	5	5	4.50375	NA	5	5	NA	3.83856	8.42362	NA	10	5.54101			100	7.64002	12.0426	15	15	NA	4.78423	5.59751	10	9.13949	10	6.95314
120	5	NA	NA	NA	NA	NA	NA	NA	NA	NA	NA	NA	NA	5.28111	NA	NA	3.27955			120	3.64824	3.22078	5	NA	5	NA	NA	NA	NA	2.42464	NA	NA	NA	8.35174			120	NA	11.2956	15	NA	NA	6.29678	5.94825	10	NA	NA	NA
Normalized threshold																				normalize
10	1.42822	2.09726	1.82257	NA	1.98961	2.15161	NA	1.39102	NA	NA	2.2095	2.95391	1.85455	NA	NA	NA	2.4265			10	1.16589	1.22562	1.19433	1.22749	1.19024	1.7411	1.29135	1.26439	1.17604	1.48172	1.33991	1.8892	1.00838	1.09017			10	NA	3.44207	NA	1.64439	NA	NA	1.70884	NA	NA	1.30677	NA
20	1.35136	1.72324	1.59057	1.5804	1.64331	1.77374	NA	1.23168	NA	NA	1.88949	2.0243	1.35271	NA	NA	NA	1.59744			20	1.0979	1.12265	1.13025	1.13881	1.115	1.33222	1.14951	1.17083	1	1.33748	1.52544	1.65871	1	1			20	NA	1.71696	1.82922	1.86183	NA	NA	1.6075	NA	NA	NA	NA
40	1.17019	1.3629	1.27946	1.21306	1.34219	1.5893	1.08643	1.47507	1.21214	1.30825	1.68312	1.13944	1.18227	1.66518	1.63676	1.67917	1.39742			40	1	1.04391	1	1	1.00537	1	1	1	1.25735	1.14697	1.32366	1.4162	1.02126	1.0794			40	1.36318	1.38629	1.28258	2.21291	1.26617	1.47039	1.55317	NA	1.2659	1.20851	1.07915
50	1.18941	1.17123	1.18455	1.05023	1.18067	1.21143	1.03586	1.12881	1.05773	1.11674	1.15935	1.10846	1.14913	1.70357	1.32631	1.51873	1.21845			50	1.03671	1	1.06099	1.03567	1	1.02064	1.03259	1.05593	1.11807	1.01361	1	1	1.15463	1.13592			50	1.41036	1	1	1.73348	1.11022	1.3519	1.33777	NA	1.13184	1.28041	1.05936
60	1	1	1	1	1	1.23842	1	1	1	1	1	1	1	1.49707	1.32102	1.0579	1.25266			60	1.13326	1.03786	1.14678	1.0829	1.06771	1.08453	1.12459	1.12813	1.03924	1	1.42658	1.45662	1.13917	1.12381			60	1.21067	1.83439	1.04595	1	1	1.24526	1.28393	1.57382	1	1.12223	1.14558
80	1.02745	2.33164	1.32165		1.01642	1	1.3687	1.15306	1.20408	1.48799	1.8059	1.1842	1.65325	1.25632	1	1	1.09475			80	1.26652	1.28922	1.47343	1.27569	1.28482	1.28504	1.63466	1.37624	NA	1.18235	1.30605	1.42384	1.0393	1.16822			80	1	1.3129	1.61457	1.16874	1.13219	1	1.00881	1.24951	1.13037	1	1
100	1.20588	2.33164	NA	NA	NA	1.74675		1.52619			2.38337	1.544		1.18368	1.20741	1.4675	1			100	1.57927	1.51938	1.8862	1.75893	1.76656	NA	1.74881	1.85551	NA	1.90629	2.08155	NA	1.17566	1.36066			100	1.01975	3.39543	1.87728	2.0665	NA	1.03436	1	1	1.22836	1.45773	1.19552
120	2.50445	NA	NA	NA	NA	NA	NA	NA	NA	NA	NA	NA	NA	1	NA	NA	1.05001			120	1.81044	1.77982	1.8862	NA	1.96121	NA	NA	NA	NA	1.20412	NA	NA	NA	2.05087			120	NA	3.1848	1.87728	NA	NA	1.36138	1.06266	1	NA	NA	NA
