# Supplementary material for: Krause corpuscles are genital vibrotactile sensors for sexual behaviours
Source: Nature. 2024 Jun 19;630(8018):926–34. doi: 10.1038/s41586-024-07528-4 (PMC11208142; doi:10.1038/s41586-024-07528-4)
Supplement: Supplementary file 8 — Source Data Fig. 5 [file 41586_2024_7528_MOESM8_ESM.xlsx]

## Sheet: Male mating
Fraction of time sniffing (before 1st mount)
Ctrl	1st session	0.284942	0.260385	0.525994	0.506736	0.466771	0.593963	0.625572	0.443556	0.674178
	2nd session	0.310153	0.865268	0.839059	0.607002	0.8477	0.470088	0.523404	0.55073	0.736076
	3rd session	0.818132	0.687435	0.509467	0.720224	0.856118	0.780328	0.769351	0.57343	0.58029
Mutant	1st session	0.322301	0.753936	0.331467	0.314016	0.779836	0.606102	0.456812	0.638269
	2nd session	0.663851	0.782181	0.625531	0.337747	0.833843	0.613222	0.293933	0.597903
	3rd session	0.80101	0.825481	0.560169	0.373485	0.840895	0.718156	0.325517	0.628028
Mount Duration per bout (in seconds)
Ctrl	1st session	1.56981	4.37467	1.52855	1.54573	1.97021	3.34893	3.47877	1.68713	3.05607
	2nd session	3.9253	6.95588	5.53535	3.10581	3.07114	9.12147	3.01084	2.99258	2.40194
	3rd session	2.90424	3.32324	2.60521	1.59067	2.055	6.3165	2.18637	2.53547	2.61187
Mutant	1st session	2.00892	2.0454	2.61495	3.00267	1.61262	3.60884	2.45779	3.37551
	2nd session	2.36429	3.36875	3.66455	2.90515	6.38826	1.75159	4.62092	2.95886
	3rd session	2.76393	2.27289	1.77926	2.65062	3.85893	1.61088	2.91495	2.66753
Intromission Duration per bout (in seconds)
Ctrl	1st session	14.9268	15.4362	8.87128	10.5662	10.8034	10.4002	9.42177	8.59208	NA
	2nd session	15.2	6.00592	11.9439	9.19489	9.05151	10.4418	11.534	16.0499	11.4229
	3rd session	14.2044	12.8592	11.9439	9.1949	22.758	20.5907	10.2225	13.0613	8.94894
Mutant	1st session	NA	8.08517	4.6863	6.27031	NA	10.2773	7.58938	7.38006
	2nd session	NA	5.175	5.57003	3.8401	6.54464	8.18729	8.14639	9.759
	3rd session	2.649	9.13725	3.817	4.71847	3.95107	9.88728	11.1534	10.3139
Sessions with ejaculation among all mating sessions
Ctrl	24/27
Mutant	14/24

## Sheet: Female mating
Intromission start time (in seconds)			Intromission Quotient			Intromission time/trial time
Mutant	Control		Mutant	Control		Control	Mutant
NA	178.751		0	0.733441		0	0.248903
1082	43.56		0.304534	0.573644		0.0224924	0.248374
535.559	53.193		0.224858	0.423631		0.035399	0.138501
NA	91.002		0	0.404994		0	0.0637522
280.5	169.042		0.421805	0.852327		0.11214	0.301233
291.471	219.851		0.667777	0.559853		0.164325	0.137839
194.807	93.821		0.32189	0.642173		0.0718958	0.250795
292.759	140.325		0.577826	0.78263		0.16092	0.248446
	96.038			0.77342			0.233492
	300.159			0.739755			0.192912
