# Supplementary material for: Krause corpuscles are genital vibrotactile sensors for sexual behaviours
Source: Nature. 2024 Jun 19;630(8018):926–34. doi: 10.1038/s41586-024-07528-4 (PMC11208142; doi:10.1038/s41586-024-07528-4)
Supplement: Supplementary file 9 — Source Data Extended Data Fig. 1 [file 41586_2024_7528_MOESM9_ESM.xlsx]

## Sheet: Extended Data Fig 1
Proportion of complex Krause corpuscles
Clitoris	Penis
0.958333	0.753623
0.985	0.776316
0.943038	0.755556
0.946809	0.75
0.917431	0.760563
0.958333	0.543478
0.835897	0.716667
0.860215	0.675
0.961538	0.680851
	0.616667
	0.714286
	0.581818
	0.761905
