# Supplementary material for: Krause corpuscles are genital vibrotactile sensors for sexual behaviours
Source: Nature. 2024 Jun 19;630(8018):926–34. doi: 10.1038/s41586-024-07528-4 (PMC11208142; doi:10.1038/s41586-024-07528-4)
Supplement: Supplementary file 10 — Source Data Extended Data Fig. 3 [file 41586_2024_7528_MOESM10_ESM.xlsx]

## Sheet: Extended Data Fig 3
Fraction of TrkB+ Krause corpuscles			Fraction of Ret+ Krause corpuscles
Penis	Clitoris		Penis	Clitoris
0.940741	0.922619		0.69697	0.882353
0.929293	0.971014		0.714286	0.777778
0.947368	0.878453		1	0.823529
0.87037	0.969072		0.666667	0.9375
0.861111			0.5	0.875
0.891304			0.666667	0.75
0.886792			0.777778	0.704545
0.815789			0.625	0.833333
0.852941			0.777778	0.655172
0.861538			0.666667	0.888889
				0.714286
				0.909091
				0.88
				0.684211
				1
