# Supplementary material for: Krause corpuscles are genital vibrotactile sensors for sexual behaviours
Source: Nature. 2024 Jun 19;630(8018):926–34. doi: 10.1038/s41586-024-07528-4 (PMC11208142; doi:10.1038/s41586-024-07528-4)
Supplement: Supplementary file 11 — Source Data Extended Data Fig. 9 [file 41586_2024_7528_MOESM11_ESM.xlsx]

## Sheet: tactile PPI
	Percent of inhibition	Control										Mutant
Female	50 ms	-13.96	55.6	55.59	29.05	23.91	43.59	25.01	-29.93	25.3	35.99	31.62	7.21	9.46	56.77	9.63	-4.4	-28.32	62.87	-15.98	42.02
	100 ms	-3.76	74.64	72.14	44.34	40.06	39.74	58.59	32.97	36.42	39.41	52.23	30.25	72	61.2	27.29	16.48	43.36	41.94	50.96	49.87
	250 ms	37.85	65.34	7.38	4.58	55.02	52.41	32.19	30.15	36.21	32.77	60.65	28.19	72.67	30.67	14.12	54.12	71.74	53.92	24.42	71.3
	500 ms	47.78	38.11	23.67	6.86	28.53	35.6	39.54	35.67	50.05	36.1	40.46	-9.87	74.06	27.08	-3.08	-13.19	30.32	39.05	26.47	38.47
	1000 ms	34.09	20.08	15.69	44.99	22.32	39.37	47.27	22.81	20.44	2.31	35.78	-6	52.56	18.31	29.06	-4.53	62.7	52.55	30.11	53.74
		Control								Mutant
Male	50 ms	57.12	61.54	41.09	30.55	-20.37	42.32	40.38	23.09	15.74	58.39	44.19	61.11	-12.01	-39.2	59.32	40.28
	100 ms	48.13	61.29	59.19	77.07	-35.41	75.21	51.58	45.64	2.22	36.53	43.95	75.97	51.57	27.15	30.73	38.29
	250 ms	41.21	68.03	51.92	71.19	-43.95	73.56	27.45	31.32	21.63	28.58	40.07	58.71	40.78	26.86	59.13	37.13
	500 ms	27.37	60.55	45.26	66.84	-24.75	49.52	31.28	4.49	8.06	3.83	25.69	45.47	49.71	58.38	50.58	29.09
	1000 ms	14.65	60.46	26.37	68.78	-35.41	36.72	24.09	13.11	35.39	-1.24	25.08	42.34	46.23	35.39	41.83	32.17

## Sheet: sticky tape assay
Total number of bouts to move tape (male)				Total number of bouts to move tape (female)
Ctrl	Mutant			Ctrl	Mutant
17	27			47	30
34	49			66	23
61	53			32	79
57	33			82	87
53	28			44	38
62	23			56	29
58	17			46	16
62	137			32	38
70	71			5
80	66

## Sheet: male_mating_all
Number of mounts			Mount duration per bout (in seconds)			Mount start time (in seconds)			Duration of post-ejaculation freeze (in seconds)			Ejaculation Start time			Number of intromission			Intromission start time (in seconds)			Intromission total duration (in seconds)			Average intromission duration by bout (in seconds)			Inter-intromission interval (in seconds)
Ctrl	Mutant		Ctrl	Mutant		Ctrl	Mutant		Ctrl	Mutant		Ctrl	Mutant		Ctrl	Mutant		Ctrl	Mutant		Ctrl	Mutant		Ctrl	Mutant		Ctrl	Mutant
21	12		32.966	24.107		920.372	184.523		NA	NA		NA	NA		17	NA		922.815	NA		257.24	NA		14.9268	NA		69.9599	NA
10	7		39.253	16.55		1284.5	426.141		16.499	NA		2436.25	NA		5	NA		1917.5	NA		76	NA		15.2	NA		114.812	NA
25	72		72.606	199.003		279.191	224.65		19	NA		1440.66	NA		12	2		770.891	2073.64		170.453	5.298		14.2044	2.649		47.1193	184.017
33	60		144.364	122.724		593.997	209.706		13.829	12.425		2360.34	1765.03		16	42		634.725	587.464		246.98	339.577		15.4362	8.08517		98.4345	20.3985
26	61		180.853	205.494		158.5	356.999		NA	10.251		NA	1810		12	26		1051.96	603.75		72.071	134.55		6.00592	5.175		137.435	42.868
66	28		219.334	63.641		75.501	57.816		14.897	10.829		2454.09	407.613		47	12		91.716	85.671		604.384	109.647		12.8592	9.13725		38.5411	365.501
31	81		47.385	211.811		314.665	1463.27		23.707	NA		1369.88	NA		18	33		583.431	1583.56		159.683	154.648		8.87128	4.6863		36.8687	74.9611
17	106		94.101	388.442		111.892	250.846		24.349	17.728		723.217	3806.43		7	65		532.742	757.046		83.607	362.052		11.9439	5.57003		21.953	42.2666
28	27		72.946	48.04		497.948	703.224		22.125	NA		2301.36	NA		16	14		815.954	704.218		207.984	53.438		12.999	3.817		86.6363	282.949
49	43		75.741	129.115		262.334	2238.64		19.626	20.179		1876.68	3967.64		29	32		399.878	2428.05		306.419	200.65		10.5662	6.27031		41.7995	43.8426
78	93		242.253	270.179		111.372	1660.57		25.625	NA		2171.5	NA		19	39		247.198	1969.09		174.703	149.764		9.19489	3.8401		98.6238	60.3916
52	113		82.715	299.52		292.759	1364.03		22.501	NA		1754.81	NA		44	51		443.343	2328.46		426.874	240.642		9.70168	4.71847		21.101	38.2031
57	13		112.302	20.964		379.321	1262.64		16.016	NA		2081.66	NA		40	NA		534.671	NA		432.134	NA		10.8033	NA		28.9967	NA
76	27		233.407	172.483		156.33	516.854		14.434	NA		1916.11	NA		43	11		281.046	1814.92		389.215	71.991		9.05151	6.54464		30.0133	247.923
14	135		28.77	520.955		128.626	290.739		24.382	NA		818.333	NA		4	15		595.587	332.365		91.032	59.266		22.758	3.95107		52.032	236.434
73	49		244.472	176.833		230.235	397.461		33.017	19.555		2803.25	2733.68		49	24		428.867	402.444		509.612	246.654		10.4002	10.2773		39.5372	91.4844
30	44		273.644	77.07		261.296	622.815		32.531	17.949		4287.33	1680.29		35	35		3373.69	775.672		365.462	286.555		10.4418	8.18729		17.0798	18.7062
4	26		25.266	41.883		410.548	486.783		12.256	15.242		525.12	1073.81		3	18		434.74	519.5		61.772	177.971		20.5907	9.88728		20.432	23.034
94	42		327.004	103.227		375.474	970.031		20.176	22		4246.89	2349.44		26	24		1493.92	1110.42		244.966	182.145		9.42177	7.58938		101.137	46.9193
19	13		57.206	60.072		288.374	3261.51		18.091	16.755		881.532	3698.47		9	13		472.891	3403.45		103.806	105.903		11.534	8.14638		40.3657	17.1556
97	40		212.078	116.598		30.631	1405.29		17.424	22.585		2418.43	2423.7		63	18		75.476	1693.47		644.019	200.762		10.2225	11.1534		27.7075	32.4737
85	41		143.406	138.396		1052.15	490.848		18.379	15.52		3490.84	2162.76		65	17		1453.74	1022.45		558.485	125.461		8.59208	7.38006		23.3989	64.4309
19	50		56.859	147.943		310.731	380.115		21.729	28.061		960.936	2032.43		14	29		329.125	664.986		224.698	283.011		16.0499	9.759		33.0299	39.7318
17	19		43.103	50.683		194.076	276.287		8.018	21.643		954.88	1987.53		10	12		497.477	277.136		130.613	123.767		13.0613	10.3139		37.2009	146.232
85			259.766			436.398			NA			NA			0			NA			NA			NA			NA
35			84.068			355.72			19.429			1942.02			35			720.036			399.801			11.4229			24.7534
32			83.58			90.41			20.806			1021.98			16			507.007			143.183			8.94894			26.1909

## Sheet: male_mating_by_session
Intromission start time (in seconds)
Ctrl	1st session	922.815	634.725	583.431	399.878	534.671	428.867	1493.92	1453.74	NA
	2nd session	1917.5	1051.96	532.742	247.198	281.046	3373.69	472.891	329.125	720.036
	3rd session	770.891	91.716	815.954	443.343	595.587	434.74	75.476	497.477	507.007
Mutant	1st session	NA	587.464	1583.56	2428.05	NA	402.444	1110.42	1022.45
	2nd session	NA	603.75	757.046	1969.09	1814.92	775.672	3403.45	664.986
	3rd session	2073.64	85.671	704.218	2328.46	332.365	519.5	1693.47	277.136
Inter-intromission interval (in seconds)
Ctrl	1st session	69.9599	98.4345	36.8687	41.7995	28.9967	39.5372	101.137	23.3989	NA
	2nd session	114.812	137.435	21.953	98.6238	30.0133	17.0798	40.3657	33.0299	24.7534
	3rd session	47.1193	38.5411	86.6363	21.101	52.032	20.432	27.7075	37.2009	26.1909
Mutant	1st session	NA	20.3985	74.9611	43.8426	NA	91.4844	46.9193	64.4309
	2nd session	NA	42.868	42.2666	60.3916	247.923	18.7062	17.1556	39.7318
	3rd session	184.017	365.501	282.949	38.2031	236.434	23.034	32.4737	146.232
Ejaculation start time (in seconds)
Ctrl	1st session	NA	2360.34	1369.88	1876.68	2081.66	2803.25	4246.89	3490.84	NA
	2nd session	2436.25	NA	723.217	2171.5	1916.11	4287.33	881.532	960.936	1942.02
	3rd session	1440.66	2454.09	2301.36	1754.81	818.333	525.12	2418.43	954.88	1021.98
Mutant	1st session	NA	1765.03	NA	3967.64	NA	2733.68	2349.44	2162.76
	2nd session	NA	1810	3806.43	NA	NA	1680.29	3698.47	2032.43
	3rd session	NA	407.613	NA	NA	NA	1073.81	2423.7	1987.53
