# Supplementary material for: Krause corpuscles are genital vibrotactile sensors for sexual behaviours
Source: Nature. 2024 Jun 19;630(8018):926–34. doi: 10.1038/s41586-024-07528-4 (PMC11208142; doi:10.1038/s41586-024-07528-4)
Supplement: Supplementary file 12 — Source Data Extended Data Fig. 10 [file 41586_2024_7528_MOESM12_ESM.xlsx]

## Sheet: mating test of primed females
Intromission start time (in second)
Ctrl	1st session	765.25	788.849	439.497	448.549	344.901	639.997	609.783	504.048	460.469	991.998	574.346
	2nd session	385.306	1513.63	345.995	202.037	1103.72	402.63	1150.98	454.461	749.377	90.359	173.318
Mutant	1st session	1141.82	728.352		1406.2	352.099	1182.59	583.249	280.626	264.475
	2nd session	738.882	438.512	955.703	1326.66	322.827	353.861	195.907	390.587	832.066
Mounting start time (in second)
Ctrl	1st session	82.099	99.449	152.048	147.949	135.902	555.749	508.634	291.39	162.301	575.671	118.938
	2nd session	160.999	713.103	276.422	109.028	213.093	365.63	196.948	197.005	405.478	65.552	151.826
Mutant	1st session	274.138	86.0573	308.011	386.996	70.55	204.325	114.369	86.825	168.776
	2nd session	611.533	201.843	295.68	54.058	156.075	246.06	143.783	63.667	276.308
Average Intromission duration per bout (in second)
Ctrl	1st session	11.9299	10.2302	4.33887	20.5753	11.4902	8.25856	5.66557	5.31913	3.62011	4.1456	3.72919
	2nd session	5.1221	7.50285	6.14932	22.107	11.7218	6.65124	3.667	7.41158	3.21586	10.034	7.6725
Mutant	1st session	3.98931	5.09395	0	5.249	4.64808	6.02922	4.7599	8.05041	12.1736
	2nd session	9.20353	10.6992	6.89141	11.8914	6.29514	9.08713	10.1306	7.24217	3.40186
Intromission quotient (total intromission time/ total intromission+mounting time
Ctrl	1st session	0.676864	0.539886	0.206945	0.478881	0.739923	0.681122	0.405618	0.443497	0.2217	0.144011	0.120023
	2nd session	0.51299	0.513949	0.371871	0.741139	0.614804	0.702495	0.118689	0.646953	0.0809245	0.856598	0.542058
Mutant	1st session	0.230019	0.211728	0	0.0534808	0.232253	0.264692	0.0862121	0.495768	0.800872
	2nd session	0.638611	0.294063	0.40474	0.669936	0.569897	0.739302	0.692687	0.375409	0.177364

## Sheet: Mating of natural cycle females
Fraction of time sniffing before 1st mount			Mounting start time (in seconds)			Mount duration per bout (in seconds)			Intromission start time (in seconds)			Number of combative behavior			Number of dart			Total Intromission duration of all bouts (in seconds)			Intromission duration per bout (in seconds)
Mutant	Control		Mutant	Control		Mutant	Control		Mutant	Control		Mutant	Control		Mutant	Control		Mutant	Control		Mutant	Control
0.372424	0.441231		251.74	108.501		2.92362	2.55655		NA	178.751		0	1		2	1		0	154.756		NA	9.67225
0.240928	0.494494		362.25	16.528		2.43603	3.9515		1082	43.56		28	2		22	2		32.001	138.231		16.0005	9.2154
0.202715	0.304276		181.901	43.385		3.60537	4.69104		535.559	53.193		8	7		15	6		48.11	82.75		6.01375	6.89583
0.506249	0.683438		82.217	64.752		2.2748	2.64679		NA	91.002		14	23		34	16		0	52.245		NA	4.74955
0.498332	0.305668		150.5	160.717		2.7114	1.92572		280.5	169.042		2	0		3	0		89.011	200.065		5.56319	15.3896
0.248912	0.688136		229.539	105.283		2.21713	2.6747		291.471	219.851		0	0		0	6		133.695	102.064		7.03658	8.50533
0.424702	0.40152		115.375	51.721		2.87705	2.58246		194.807	93.821		0	0		3	0		54.628	180.75		6.8285	9.0375
0.320889	0.436252		217	85.038		2.57432	1.69865		292.759	140.325		0	1		6	0		130.368	189.593		6.86147	8.61786
	0.432376			61.28			2.10792			96.038			0			2			179.882			10.5813
	0.351751			164.881			2.48443			300.159			0			2			162.428			12.4945
